# Supplementary material for: Genetic Variants in RANK and OPG Could Influence Disease Severity and Bone Remodeling in Patients with Early Arthritis
Source: Life (Basel). 2024 Sep 3;14(9):1109. doi: 10.3390/life14091109 (PMC11433004; doi:10.3390/life14091109)
Supplement: Supplementary file 1 [file life-14-01109-s001.zip]

Archive with 1 entries (1 files):
- life-3135005-supplementary.pdf
